# Supplementary material for: Crystal structure of tin(II) perchlorate trihydrate
Source: Acta Crystallogr Sect E Struct Rep Online. 2014 Nov 12;70(Pt 12):474–6. doi: 10.1107/S1600536814024283 (PMC4257428; doi:10.1107/S1600536814024283)
Supplement: Supplementary file 1 [file e-70-00474-sup1.cif]

##############################################################################
#                                                                            #
# This CIF contains the data in a paper accepted for publication in          #
# Acta Crystallographica Section E. It conforms to the requirements of       #
# Notes for Authors for Acta Crystallographica Section E, and has been       #
# peer reviewed under the auspices of the IUCr Commission on Journals.       #
#                                                                            #
# Full details of the Crystallographic Information File format               #
# are given in the paper "The Crystallographic Information File (CIF):       #
# a New Standard Archive File for Crystallography" by S. R. Hall, F. H.      #
# Allen and I. D. Brown [Acta Cryst. (1991), A47, 655-685].                  #
#                                                                            #
# The current version of the core CIF dictionary is obtainable from          #
# ftp://ftp.iucr.org/pub/cif_core.dic.                                       #
#                                                                            #
# Software is freely available for graphical display of the structure(s)     #
# in this CIF. For information consult the CIF software page                 #
# http://www.iucr.org/resources/cif/software.                                #
#                                                                            #
# This file may be used for bona fide research purposes within the           #
# scientific community so long as proper attribution is given to the journal # 
# article from which it was obtained.                                        #
#                                                                            #
##############################################################################
data_I
_database_code_depnum_ccdc_archive 'CCDC 1032662'
_audit_creation_method     SHELXL-2012
_journal_date_recd_electronic     2014-10-13
_journal_date_accepted     2014-11-04
_journal_name_full     'Acta Crystallographica, Section E'
_journal_year     2014
_journal_volume     70
_journal_issue     12
_journal_page_first     474
_journal_page_last     476
_journal_paper_category     GI
_journal_paper_doi     10.1107/S1600536814024283
_journal_coeditor_code     HB7297
_publ_contact_author_name     'Horst Schmidt'
_publ_contact_author_address
;
TU Bergakademie Freiberg, Institute of Inorganic Chemistry,
Leipziger Strasse 29,
D-09596 Freiberg,
Germany
;
_publ_contact_author_email     'Horst.Schmidt@chemie.tu-freiberg.de'
_publ_contact_author_fax     ?
_publ_contact_author_phone     ?
_publ_section_title
;
Crystal structure of tin(II) perchlorate trihydrate
;
_publ_section_title_footnote     .
loop_
    _publ_author_name
    _publ_author_footnote
    _publ_author_address
    'Hennings, Erik' .
;
TU Bergakademie Freiberg, Institute of Inorganic Chemistry,
Leipziger Strasse 29,
D-09596 Freiberg,
Germany
;
    'Schmidt, Horst' .
;
TU Bergakademie Freiberg, Institute of Inorganic Chemistry,
Leipziger Strasse 29,
D-09596 Freiberg,
Germany
;
    'K\"ohler, Martin' .
;
TU Bergakademie Freiberg, Institute of Inorganic Chemistry,
Leipziger Strasse 29,
D-09596 Freiberg,
Germany
;
    'Voigt, Wolfgang' .
;
TU Bergakademie Freiberg, Institute of Inorganic Chemistry,
Leipziger Strasse 29,
D-09596 Freiberg, Germany
;
_publ_section_synopsis
;
The title compound was synthesized by the redox reaction of copper(II)
perchlorate hexahydrate and metallic tin in perchloric acid. Both the
pyramidal [Sn(H~2~O)~3~]^2+^ cations and tetrahedral perchlorate anions lie on
crystallographic threefold axes.
;
_chemical_name_systematic
;
Tin(II) perchlorate trihydrate
;
_chemical_name_common     'tin II perchlorate trihydrate'
_chemical_formula_moiety     'H6 O3 Sn 2+, 2(Cl O4 -)'
_chemical_formula_sum     'Cl2 H6 O11 Sn'
_chemical_formula_iupac     '[Sn (H2 O)3] (Cl O4)2'
_chemical_formula_weight     371.44
_chemical_melting_point     ?
_shelx_space_group_comment
;
The symmetry employed for this shelxl refinement is uniquely defined
by the following loop, which should always be used as a source of
symmetry information in preference to the above space-group names.
They are only intended as comments.
;
_space_group_crystal_system     hexagonal
_space_group_name_H-M_alt     'P 63'
_space_group_name_Hall     'P 6c'
loop_
    _space_group_symop_operation_xyz
    'x, y, z'
    '-x, -y, z+1/2'
    '-y, x-y, z'
    'y, -x+y, z+1/2'
    '-x+y, -x, z'
    'x-y, x, z+1/2'
_cell_length_a     7.0701(10)
_cell_length_b     7.0701(10)
_cell_length_c     9.7631(15)
_cell_angle_alpha     90
_cell_angle_beta     90
_cell_angle_gamma     120
_cell_volume     422.64(16)
_cell_formula_units_Z     2
_cell_measurement_reflns_used     14633
_cell_measurement_theta_min     2.09
_cell_measurement_theta_max     29.58
_cell_measurement_temperature     180
_exptl_crystal_description     'prism'
_exptl_crystal_colour     'colourless'
_exptl_crystal_size_max     0.70
_exptl_crystal_size_mid     0.52
_exptl_crystal_size_min     0.22
_exptl_crystal_density_diffrn     2.919
_exptl_crystal_density_meas     ?
_exptl_crystal_density_method     ?
_exptl_crystal_F_000     355.8
_exptl_absorpt_coefficient_mu     3.700
_exptl_absorpt_correction_type     integration
_exptl_absorpt_process_details
;
(Coppens, 1970)
;
_shelx_estimated_absorpt_T_min     ?
_shelx_estimated_absorpt_T_max     ?
_exptl_absorpt_correction_T_min     0.1164
_exptl_absorpt_correction_T_max     0.4406
_exptl_special_details     ?
_diffrn_ambient_temperature     180
_diffrn_radiation_type     MoK\a
_diffrn_radiation_wavelength     0.71073
_diffrn_radiation_source     'fine-focus sealed tube'
_diffrn_measurement_device_type     'STOE IPDS 2'
_diffrn_measurement_method     'rotation method'
_diffrn_detector_area_resol_mean     6.67
_diffrn_reflns_number     792
_diffrn_reflns_av_R_equivalents     0.1519
_diffrn_reflns_theta_min     3.327
_diffrn_reflns_theta_max     29.339
_diffrn_reflns_theta_full     25.242
_diffrn_measured_fraction_theta_max     1.000
_diffrn_measured_fraction_theta_full     1.000
_diffrn_reflns_limit_h_min     -7
_diffrn_reflns_limit_h_max     9
_diffrn_reflns_limit_k_min     0
_diffrn_reflns_limit_k_max     9
_diffrn_reflns_limit_l_min     -13
_diffrn_reflns_limit_l_max     13
_refine_special_details     ?
_reflns_number_total     788
_reflns_number_gt     742
_reflns_threshold_expression     'I > 2\s(I)'
_refine_ls_structure_factor_coef     Fsqd
_refine_ls_matrix_type     full
_refine_ls_R_factor_all     0.0381
_refine_ls_R_factor_gt     0.0364
_refine_ls_wR_factor_gt     0.0915
_refine_ls_wR_factor_ref     0.0932
_refine_ls_goodness_of_fit_ref     1.078
_refine_ls_restrained_S_all     1.077
_refine_ls_number_reflns     792
_refine_ls_number_parameters     52
_refine_ls_number_restraints     1
_refine_ls_hydrogen_treatment     refall
_refine_ls_weighting_scheme     calc
_refine_ls_weighting_details
;
 w=1/[\s^2^(Fo^2^)+(0.0771P)^2^]
 where P=(Fo^2^+2Fc^2^)/3
;
_atom_sites_solution_hydrogens     difmap
_atom_sites_solution_primary     ?
_atom_sites_solution_secondary     ?
_refine_ls_shift/su_max     0.000
_refine_ls_shift/su_mean     0.000
_refine_diff_density_max     0.848
_refine_diff_density_min     -0.897
_refine_ls_extinction_method     SHELXL
_refine_ls_extinction_coef     0.62(5)
_refine_ls_extinction_expression
                                  'Fc^*^=kFc[1+0.001xFc^2^\l^3^/sin(2\q)]^-1/4^'
_refine_ls_abs_structure_details
;
 Classical Flack (1983) method preferred over Parsons & Flack (2004)
 because s.u. lower.
;
_refine_ls_abs_structure_Flack     -0.04(14)
loop_
    _atom_type_symbol
    _atom_type_description
    _atom_type_scat_dispersion_real
    _atom_type_scat_dispersion_imag
    _atom_type_scat_source
    'Sn' 'Sn' -0.6537 1.4246
                         'International Tables Vol C Tables 4.2.6.8 and 6.1.1.4'
    'Cl' 'Cl' 0.1484 0.1585
                         'International Tables Vol C Tables 4.2.6.8 and 6.1.1.4'
    'O' 'O' 0.0106 0.0060
                         'International Tables Vol C Tables 4.2.6.8 and 6.1.1.4'
    'H' 'H' 0.0000 0.0000
                         'International Tables Vol C Tables 4.2.6.8 and 6.1.1.4'
_computing_data_collection
;
X-AREA (Stoe & Cie, 2009)
;
_computing_cell_refinement
;
X-AREA (Stoe & Cie, 2009)
;
_computing_data_reduction
;
X-RED (Stoe & Cie, 2009)
;
_computing_structure_solution
;
SHELXS97 (Sheldrick, 2008)
;
_computing_structure_refinement
;
SHELXL2012 (Sheldrick, 2008)
;
_computing_molecular_graphics
;
DIAMOND (Brandenburg, 2006)
;
_computing_publication_material
;
publCIF (Westrip, 2010)
;
loop_
    _atom_site_type_symbol
    _atom_site_label
    _atom_site_fract_x
    _atom_site_fract_y
    _atom_site_fract_z
    _atom_site_U_iso_or_equiv
    _atom_site_adp_type
    _atom_site_calc_flag
    _atom_site_occupancy
    _atom_site_disorder_assembly
    _atom_site_disorder_group
    Sn Sn1 0.0000 0.0000 0.9724(6) 0.0280(4) Uani d 1 A 3
    O O2 0.2529(5) 0.1712(6) 0.8156(8) 0.0239(8) Uani d 1 A 3
    O O3 0.5340(6) 0.6895(7) -0.0288(9) 0.0311(10) Uani d 1 B 3
    Cl Cl1 0.6667 0.3333 0.0921(2) 0.0182(5) Uani d 1 C 3
    Cl Cl2 0.3333 0.6667 0.0195(3) 0.0197(5) Uani d 1 B 3
    O O1 0.3333 0.6667 0.1653(12) 0.0295(18) Uani d 1 B 3
    O O4 0.8132(6) 0.5490(7) 0.1408(7) 0.0280(10) Uani d 1 C 3
    O O5 0.6667 0.3333 -0.0564(10) 0.0204(16) Uani d 1 C 3
    H H1 0.386(19) 0.209(16) 0.83(2) 0.06(3) Uiso d 1 D 3
    H H2 0.246(11) 0.293(10) 0.783(8) 0.017(17) Uiso d 1 E 3
loop_
    _atom_site_aniso_label
    _atom_site_aniso_U_11
    _atom_site_aniso_U_22
    _atom_site_aniso_U_33
    _atom_site_aniso_U_12
    _atom_site_aniso_U_13
    _atom_site_aniso_U_23
    Sn1 0.0337(4) 0.0337(4) 0.0164(5) 0.0169(2) 0.000 0.000
    O2 0.0197(15) 0.0232(14) 0.030(2) 0.0113(12) -0.0002(19) 0.001(2)
    O3 0.0264(16) 0.0359(18) 0.034(2) 0.0178(15) 0.009(3) 0.005(3)
    Cl1 0.0200(7) 0.0200(7) 0.0146(12) 0.0100(3) 0.000 0.000
    Cl2 0.0202(7) 0.0202(7) 0.0187(13) 0.0101(3) 0.000 0.000
    O1 0.038(3) 0.038(3) 0.013(5) 0.0190(15) 0.000 0.000
    O4 0.0301(18) 0.0236(17) 0.028(2) 0.0118(14) -0.003(2) -0.010(2)
    O5 0.023(2) 0.023(2) 0.016(4) 0.0114(11) 0.000 0.000
_geom_special_details
;
All e.s.d.'s (except the e.s.d. in the dihedral angle between two l.s. planes)
are estimated using the full covariance matrix. The cell e.s.d.'s are taken
into account individually in the estimation of e.s.d.'s in distances, angles
and torsion angles; correlations between e.s.d.'s in cell parameters are only
used when they are defined by crystal symmetry. An approximate (isotropic)
treatment of cell e.s.d.'s is used for estimating e.s.d.'s involving l.s.
planes.
;
loop_
    _geom_bond_atom_site_label_1
    _geom_bond_atom_site_label_2
    _geom_bond_site_symmetry_2
    _geom_bond_distance
    _geom_bond_publ_flag
    Sn1 O2 5 2.201(7) ?
    Sn1 O2 3 2.201(7) ?
    Sn1 O2 . 2.201(7) y
    Cl1 O4 . 1.430(4) y
    Cl1 O4 5_665 1.430(4) ?
    Cl1 O4 3_655 1.430(4) ?
    Cl1 O5 . 1.449(10) y
    Cl2 O1 . 1.424(12) y
    Cl2 O3 3_665 1.426(5) ?
    Cl2 O3 5_565 1.426(5) ?
    Cl2 O3 . 1.426(5) y
loop_
    _geom_angle_atom_site_label_1
    _geom_angle_atom_site_label_2
    _geom_angle_atom_site_label_3
    _geom_angle_site_symmetry_1
    _geom_angle_site_symmetry_3
    _geom_angle
    _geom_angle_publ_flag
    O2 Sn1 O2 5 3 76.9(3) ?
    O2 Sn1 O2 5 . 76.9(3) ?
    O2 Sn1 O2 3 . 76.9(3) y
    O4 Cl1 O4 . 5_665 109.5(3) ?
    O4 Cl1 O4 . 3_655 109.5(3) ?
    O4 Cl1 O4 5_665 3_655 109.5(3) ?
    O4 Cl1 O5 . . 109.4(3) ?
    O4 Cl1 O5 5_665 . 109.4(3) ?
    O4 Cl1 O5 3_655 . 109.4(3) ?
    O1 Cl2 O3 . 3_665 109.3(4) ?
    O1 Cl2 O3 . 5_565 109.3(4) ?
    O3 Cl2 O3 3_665 5_565 109.6(4) ?
    O1 Cl2 O3 . . 109.3(4) ?
    O3 Cl2 O3 3_665 . 109.6(4) ?
    O3 Cl2 O3 5_565 . 109.6(4) ?
loop_
    _geom_hbond_atom_site_label_D
    _geom_hbond_atom_site_label_H
    _geom_hbond_atom_site_label_A
    _geom_hbond_site_symmetry_A
    _geom_hbond_distance_DH
    _geom_hbond_distance_HA
    _geom_hbond_distance_DA
    _geom_hbond_angle_DHA
    O2 H2 O4 2_665 0.94(7) 1.95(8) 2.823(8) 152(7)
    O2 H2 O3 5_566 0.94(7) 2.46(8) 2.926(8) 110(6)
_shelx_hkl_file
;
   0   1   0 1584.84   21.35   0
  -1   2   0 6738.50   32.90   0
   0   2   0  254.58    7.52   0
  -2   3   0 4480.04   23.82   0
  -1   3   0  557.37    8.94   0
   0   3   0 5363.57   25.18   0
  -3   4   0  778.45    9.51   0
  -2   4   0 6021.37   25.02   0
  -1   4   0  886.85   10.42   0
   0   4   0 1667.13   13.17   0
  -4   5   0 6220.52   23.54   0
  -3   5   0 2391.03   15.07   0
  -2   5   0  417.27    7.17   0
  -1   5   0 6534.28   23.43   0
   0   5   0  395.52    6.72   0
  -5   6   0  151.21    5.24   0
  -4   6   0 1890.48   12.62   0
  -3   6   0 5162.26   21.07   0
  -2   6   0   33.10    4.31   0
  -1   6   0   28.23    3.66   0
   0   6   0 3514.84   16.06   0
  -6   7   0  252.12    5.78   0
  -5   7   0 2476.76   14.16   0
  -4   7   0   84.70    4.60   0
  -3   7   0  251.05    6.27   0
  -2   7   0 3781.93   17.14   0
  -1   7   0  194.68    5.41   0
   0   7   0  262.87    5.65   0
  -7   8   0 1375.57   10.67   0
  -6   8   0   90.10    4.81   0
  -5   8   0  218.65    6.17   0
  -4   8   0 1669.57   12.04   0
  -3   8   0  290.10    6.14   0
  -2   8   0  346.36    6.29   0
  -1   8   0 1740.44   11.91   0
   0   8   0   12.22    4.56   0
  -7   9   0   19.17    4.29   0
  -6   9   0 1593.94   12.90   0
  -5   9   0  133.62    5.99   0
  -4   9   0    3.76    4.26   0
  -3   9   0 1162.33   10.65   0
  -2   9   0  191.04    5.90   0
   0   1   1  226.44    8.75   0
   0   1  -1  234.27    9.02   0
  -1   2   1   46.68    4.48   0
  -1   2  -1   48.09    4.87   0
   0   2   1  157.02    5.98   0
   0   2  -1  149.75    6.08   0
  -2   3   1    4.26    3.33   0
  -2   3  -1    4.87    3.69   0
  -1   3   1 1844.68   15.42   0
  -1   3  -1 1889.35   15.38   0
   0   3   1 1108.43   11.58   0
   0   3  -1 1160.77   11.52   0
  -3   4   1  218.10    5.74   0
  -3   4  -1  227.17    6.29   0
  -2   4   1  136.15    5.33   0
  -2   4  -1  136.29    5.32   0
  -1   4   1   58.65    4.60   0
  -1   4  -1   55.61    4.25   0
   0   4   1   43.36    3.93   0
   0   4  -1   45.07    4.52   0
  -4   5   1    5.02    3.56   0
  -4   5  -1    6.74    3.66   0
  -3   5   1   30.13    3.70   0
  -3   5  -1   33.52    3.90   0
  -2   5   1  149.06    5.07   0
  -2   5  -1  152.07    5.26   0
  -1   5   1  139.97    5.31   0
  -1   5  -1  145.94    5.14   0
   0   5   1   40.67    4.21   0
   0   5  -1   39.86    4.37   0
  -5   6   1   86.12    4.93   0
  -5   6  -1   90.89    4.63   0
  -4   6   1    8.02    3.66   0
  -4   6  -1    7.95    3.92   0
  -3   6   1   36.84    4.37   0
  -3   6  -1   33.35    4.20   0
  -2   6   1   63.31    4.42   0
  -2   6  -1   66.90    4.74   0
  -1   6   1  350.75    6.54   0
  -1   6  -1  366.23    6.52   0
   0   6   1   18.99    3.71   0
   0   6  -1   23.26    3.96   0
  -6   7   1   92.38    4.90   0
  -6   7  -1   86.03    4.56   0
  -5   7   1   23.75    3.72   0
  -5   7  -1   20.74    4.25   0
  -4   7   1   45.43    4.34   0
  -4   7  -1   45.49    4.44   0
  -3   7   1   12.32    3.84   0
  -3   7  -1   17.77    4.61   0
  -2   7   1    9.99    4.15   0
  -2   7  -1   11.31    4.25   0
  -1   7   1    9.28    3.81   0
  -1   7  -1    9.04    3.72   0
   0   7   1   17.72    4.01   0
   0   7  -1   20.49    4.01   0
  -7   8   1   83.16    4.62   0
  -7   8  -1   76.90    4.86   0
  -6   8   1   32.26    4.51   0
  -6   8  -1   30.65    4.40   0
  -5   8   1   12.67    4.42   0
  -5   8  -1    9.16    4.55   0
  -4   8   1   89.25    5.29   0
  -4   8  -1   85.05    5.21   0
  -3   8   1   23.96    4.18   0
  -3   8  -1   27.36    4.61   0
  -2   8   1   14.31    4.05   0
  -2   8  -1   13.32    4.19   0
  -1   8   1   26.29    4.65   0
  -1   8  -1   31.68    4.42   0
   0   8   1    7.52    4.19   0
   0   8  -1    9.61    4.37   0
  -7   9   1   26.32    4.52   0
  -7   9  -1   24.18    4.83   0
  -6   9   1    6.89    4.79   0
  -6   9  -1    7.75    4.74   0
  -5   9   1   18.36    4.54   0
  -5   9  -1   15.85    4.60   0
  -4   9   1   13.96    4.78   0
  -4   9  -1   14.31    4.53   0
  -3   9   1   23.84    4.57   0
  -3   9  -1   15.09    4.66   0
  -2   9   1    7.91    4.04   0
  -2   9  -1   11.86    4.31   0
   0   0   2 3434.84   35.47   0
   0   0  -2 5183.54   41.36   0
   0   1   2 2863.79   26.06   0
   0   1  -2 3676.01   28.62   0
  -1   2   2 5264.70   29.13   0
  -1   2  -2 6074.04   31.01   0
   0   2   2 3423.50   22.12   0
   0   2  -2 3675.98   23.70   0
  -2   3   2 3603.27   20.59   0
  -2   3  -2 3940.28   22.49   0
  -1   3   2 2327.31   17.35   0
  -1   3  -2 2401.97   17.18   0
   0   3   2 4666.84   22.87   0
   0   3  -2 5508.81   24.23   0
  -3   4   2 2210.20   14.85   0
  -3   4  -2 2561.05   17.02   0
  -2   4   2 3938.15   19.86   0
  -2   4  -2 4050.66   20.63   0
  -1   4   2 2699.83   16.72   0
  -1   4  -2 2814.57   16.67   0
   0   4   2 1477.75   12.15   0
   0   4  -2 1614.76   12.63   0
  -4   5   2 3091.07   15.84   0
  -4   5  -2 3534.17   18.27   0
  -3   5   2 1844.27   12.83   0
  -3   5  -2 2072.61   14.38   0
  -2   5   2 1754.37   13.13   0
  -2   5  -2 1844.18   13.53   0
  -1   5   2 4572.87   19.87   0
  -1   5  -2 4634.65   19.88   0
   0   5   2  873.77    9.17   0
   0   5  -2  997.92    9.49   0
  -5   6   2  954.99    9.30   0
  -5   6  -2 1185.81   10.16   0
  -4   6   2 1167.79   10.21   0
  -4   6  -2 1324.83   11.41   0
  -3   6   2 2542.86   14.82   0
  -3   6  -2 2484.39   14.88   0
  -2   6   2 1084.48   10.04   0
  -2   6  -2 1233.10   10.47   0
  -1   6   2  897.78    9.05   0
  -1   6  -2 1022.36    9.58   0
   0   6   2 2710.49   14.71   0
   0   6  -2 2915.82   14.66   0
  -6   7   2  424.89    6.95   0
  -6   7  -2  442.19    7.06   0
  -5   7   2 1925.55   12.11   0
  -5   7  -2 2035.32   12.79   0
  -4   7   2  586.75    7.74   0
  -4   7  -2  668.54    8.59   0
  -3   7   2 1085.91   10.02   0
  -3   7  -2 1172.46   10.26   0
  -2   7   2 2061.15   13.11   0
  -2   7  -2 2140.88   13.04   0
  -1   7   2  560.31    7.66   0
  -1   7  -2  663.35    7.94   0
   0   7   2  440.53    6.72   0
   0   7  -2  509.85    7.61   0
  -7   8   2  988.11    9.29   0
  -7   8  -2 1066.34   10.12   0
  -6   8   2  474.75    7.58   0
  -6   8  -2  528.68    7.53   0
  -5   8   2  532.94    7.74   0
  -5   8  -2  553.70    8.04   0
  -4   8   2 1467.45   11.79   0
  -4   8  -2 1446.44   11.76   0
  -3   8   2  444.62    7.28   0
  -3   8  -2  497.63    7.49   0
  -2   8   2  226.06    5.89   0
  -2   8  -2  286.76    6.12   0
  -1   8   2  694.62    8.17   0
  -1   8  -2  741.98    8.59   0
   0   8   2  204.10    5.92   0
   0   8  -2  235.17    6.25   0
  -7   9   2  144.33    5.87   0
  -7   9  -2  181.42    6.40   0
  -6   9   2  730.68    9.65   0
  -6   9  -2  755.59    9.64   0
  -5   9   2  113.81    5.40   0
  -5   9  -2  129.59    5.74   0
  -4   9   2  220.75    6.37   0
  -4   9  -2  261.23    7.04   0
  -3   9   2  573.52    8.51   0
  -3   9  -2  634.40    8.83   0
  -2   9   2  304.98    6.81   0
  -2   9  -2  368.17    7.54   0
   0   1   3 2327.39   21.80   0
   0   1  -3 2378.52   22.61   0
  -1   2   3 1011.06   12.74   0
  -1   2  -3 1083.68   13.50   0
   0   2   3  865.77   11.59   0
   0   2  -3  929.13   12.23   0
  -2   3   3   61.96    4.58   0
  -2   3  -3   65.10    5.04   0
  -1   3   3   81.58    4.77   0
  -1   3  -3   77.14    4.95   0
   0   3   3   94.23    4.92   0
   0   3  -3  102.26    5.12   0
  -3   4   3  400.82    7.07   0
  -3   4  -3  451.20    8.07   0
  -2   4   3  972.63   10.73   0
  -2   4  -3 1044.52   11.15   0
  -1   4   3   31.68    4.24   0
  -1   4  -3   39.01    4.53   0
   0   4   3  263.61    5.91   0
   0   4  -3  291.75    6.45   0
  -4   5   3    4.36    3.60   0
  -4   5  -3    1.48    4.10   0
  -3   5   3   96.58    4.59   0
  -3   5  -3  101.80    4.98   0
  -2   5   3  146.02    5.13   0
  -2   5  -3  160.09    5.36   0
  -1   5   3  120.60    4.72   0
  -1   5  -3  134.90    5.32   0
   0   5   3  752.49    8.60   0
   0   5  -3  810.73    8.74   0
  -5   6   3   19.54    3.86   0
  -5   6  -3   22.92    4.35   0
  -4   6   3  126.40    4.75   0
  -4   6  -3  148.37    5.81   0
  -3   6   3   51.73    4.21   0
  -3   6  -3   56.14    4.69   0
  -2   6   3  841.42    8.81   0
  -2   6  -3  926.47    9.38   0
  -1   6   3  194.56    5.18   0
  -1   6  -3  215.87    5.70   0
   0   6   3   17.63    4.07   0
   0   6  -3   18.58    4.13   0
  -6   7   3    2.22    4.07   0
  -6   7  -3    3.60    4.26   0
  -5   7   3  171.54    5.24   0
  -5   7  -3  202.02    6.19   0
  -4   7   3   44.50    4.22   0
  -4   7  -3   56.37    4.63   0
  -3   7   3  288.71    6.35   0
  -3   7  -3  306.87    6.28   0
  -2   7   3    7.43    4.08   0
  -2   7  -3    6.50    4.34   0
  -1   7   3  114.51    4.83   0
  -1   7  -3  123.54    5.15   0
   0   7   3   98.28    4.92   0
   0   7  -3  110.59    5.32   0
  -7   8   3    1.27    4.16   0
  -7   8  -3    6.12    4.19   0
  -6   8   3   59.68    4.87   0
  -6   8  -3   66.28    4.89   0
  -5   8   3   86.02    4.77   0
  -5   8  -3   96.74    5.45   0
  -4   8   3   78.32    5.08   0
  -4   8  -3   76.09    5.26   0
  -3   8   3   11.24    4.17   0
  -3   8  -3    7.53    4.73   0
  -2   8   3   17.70    4.10   0
  -2   8  -3   19.56    4.37   0
  -1   8   3   20.01    4.31   0
  -1   8  -3   16.06    4.54   0
   0   8   3    2.82    4.36   0
   0   8  -3    4.65    4.12   0
  -7   9   3   39.74    5.13   0
  -7   9  -3   44.29    5.18   0
  -6   9   3    6.10    4.56   0
  -6   9  -3    8.29    5.13   0
  -5   9   3   23.47    4.79   0
  -5   9  -3   26.74    5.54   0
  -4   9   3    2.95    4.67   0
  -4   9  -3   10.39    5.26   0
  -3   9   3   14.01    4.69   0
  -3   9  -3   24.61    5.01   0
  -2   9   3    5.28    4.05   0
  -2   9  -3    4.50    4.39   0
   0   0   4 2675.75   23.96   0
   0   0  -4 3283.12   29.99   0
   0   1   4 2949.13   21.91   0
   0   1  -4 3359.41   24.68   0
  -1   2   4 3274.83   22.02   0
  -1   2  -4 4010.03   23.94   0
   0   2   4 4129.70   23.46   0
   0   2  -4 4854.61   25.26   0
  -2   3   4 4348.87   22.10   0
  -2   3  -4 5290.32   24.26   0
  -1   3   4 3313.12   19.34   0
  -1   3  -4 3840.94   20.75   0
   0   3   4 2694.06   17.60   0
   0   3  -4 3050.44   17.83   0
  -3   4   4 2012.80   14.14   0
  -3   4  -4 2128.70   14.90   0
  -2   4   4 1739.19   13.28   0
  -2   4  -4 1763.85   13.71   0
  -1   4   4 3370.28   18.39   0
  -1   4  -4 3674.47   18.65   0
   0   4   4 2094.59   14.53   0
   0   4  -4 2423.38   14.72   0
  -4   5   4 1538.96   12.10   0
  -4   5  -4 1619.87   12.28   0
  -3   5   4 1622.34   12.82   0
  -3   5  -4 1875.91   13.47   0
  -2   5   4 1919.98   13.20   0
  -2   5  -4 2056.89   13.81   0
  -1   5   4 1893.19   12.82   0
  -1   5  -4 2060.90   13.28   0
   0   5   4 1258.95   10.49   0
   0   5  -4 1495.95   11.12   0
  -5   6   4 1101.23    9.92   0
  -5   6  -4 1285.12   10.76   0
  -4   6   4 1316.15   11.10   0
  -4   6  -4 1491.96   11.73   0
  -3   6   4  650.34    8.14   0
  -3   6  -4  699.56    8.47   0
  -2   6   4 1417.22   10.74   0
  -2   6  -4 1548.77   11.53   0
  -1   6   4 1197.05   10.11   0
  -1   6  -4 1389.48   10.58   0
   0   6   4 1090.08    9.59   0
   0   6  -4 1249.27   10.13   0
  -6   7   4  851.58    8.95   0
  -6   7  -4 1062.85    9.87   0
  -5   7   4  641.61    7.81   0
  -5   7  -4  706.55    8.62   0
  -4   7   4  838.20    8.75   0
  -4   7  -4  893.70    9.57   0
  -3   7   4 1372.06   10.80   0
  -3   7  -4 1510.51   11.30   0
  -2   7   4  568.36    7.37   0
  -2   7  -4  652.64    7.87   0
  -1   7   4  686.69    7.90   0
  -1   7  -4  775.52    8.56   0
   0   7   4  658.51    8.12   0
   0   7  -4  794.33    8.71   0
  -7   8   4  207.11    6.26   0
  -7   8  -4  227.67    6.13   0
  -6   8   4  628.55    8.45   0
  -6   8  -4  719.43    8.81   0
  -5   8   4  801.19    9.08   0
  -5   8  -4  983.38   10.12   0
  -4   8   4  428.82    7.03   0
  -4   8  -4  470.05    7.55   0
  -3   8   4  636.78    8.14   0
  -3   8  -4  708.52    8.82   0
  -2   8   4  226.71    5.98   0
  -2   8  -4  265.52    6.40   0
  -1   8   4  267.69    6.54   0
  -1   8  -4  243.23    6.48   0
   0   8   4  258.65    6.71   0
   0   8  -4  297.29    7.28   0
  -6   9   4  160.67    6.61   0
  -6   9  -4  165.35    6.41   0
  -5   9   4  269.37    6.44   0
  -5   9  -4  299.47    7.92   0
  -4   9   4  317.97    7.12   0
  -4   9  -4  368.09    8.07   0
  -3   9   4  186.41    6.21   0
  -3   9  -4  186.72    6.57   0
   0   1   5 1975.66   15.70   0
   0   1  -5 1997.38   17.94   0
  -1   2   5   26.35    4.91   0
  -1   2  -5   30.03    5.29   0
   0   2   5 1492.92   14.30   0
   0   2  -5 1732.88   15.33   0
  -2   3   5 1119.34   11.60   0
  -2   3  -5 1182.07   11.58   0
  -1   3   5   86.09    5.08   0
  -1   3  -5   99.64    5.42   0
   0   3   5  509.44    8.41   0
   0   3  -5  593.25    8.72   0
  -3   4   5  459.72    7.65   0
  -3   4  -5  507.39    8.06   0
  -2   4   5   47.62    4.59   0
  -2   4  -5   54.22    4.79   0
  -1   4   5 1037.82   10.49   0
  -1   4  -5 1205.15   11.08   0
   0   4   5  880.12    9.77   0
   0   4  -5 1041.68    9.99   0
  -4   5   5    4.93    4.11   0
  -4   5  -5    7.23    4.58   0
  -3   5   5  591.38    7.87   0
  -3   5  -5  615.06    8.33   0
  -2   5   5 1072.70   10.06   0
  -2   5  -5 1182.25   10.44   0
  -1   5   5   70.81    4.31   0
  -1   5  -5   77.91    4.80   0
   0   5   5  521.59    7.59   0
   0   5  -5  622.45    7.90   0
  -5   6   5  246.29    5.80   0
  -5   6  -5  278.81    6.68   0
  -4   6   5  506.98    7.95   0
  -4   6  -5  576.76    7.94   0
  -3   6   5   16.55    3.81   0
  -3   6  -5   16.96    4.91   0
  -2   6   5  456.49    7.42   0
  -2   6  -5  494.52    7.42   0
  -1   6   5  931.09    9.07   0
  -1   6  -5 1123.43    9.67   0
   0   6   5   10.13    4.00   0
   0   6  -5   11.37    3.95   0
  -6   7   5  495.26    7.39   0
  -6   7  -5  557.91    7.71   0
  -5   7   5    4.15    3.99   0
  -5   7  -5    9.48    4.84   0
  -4   7   5  442.14    7.07   0
  -4   7  -5  491.41    7.70   0
  -3   7   5  278.28    6.34   0
  -3   7  -5  316.46    6.64   0
  -2   7   5   10.44    3.87   0
  -2   7  -5    9.87    4.03   0
  -1   7   5  240.42    5.92   0
  -1   7  -5  278.22    6.25   0
   0   7   5  128.79    5.27   0
   0   7  -5  155.80    5.56   0
  -7   8   5   45.36    4.68   0
  -7   8  -5   42.40    4.89   0
  -6   8   5  114.08    5.47   0
  -6   8  -5  146.02    5.86   0
  -5   8   5  160.49    5.61   0
  -5   8  -5  168.20    6.04   0
  -4   8   5   21.84    4.38   0
  -4   8  -5   21.91    4.70   0
  -3   8   5  308.64    6.61   0
  -3   8  -5  370.82    7.18   0
  -2   8   5  155.14    5.86   0
  -2   8  -5  196.05    6.27   0
  -1   8   5   21.13    4.59   0
  -1   8  -5   26.38    4.74   0
  -5   9   5  222.70    6.55   0
  -5   9  -5  251.39    7.26   0
  -4   9   5   82.40    5.14   0
  -4   9  -5   95.64    6.09   0
   0   0   6 8900.49   29.56   0
   0   0  -6 9999.99   51.41   0
   0   1   6 2985.46   17.69   0
   0   1  -6 3468.64   22.46   0
  -1   2   6 2664.70   16.92   0
  -1   2  -6 3328.68   20.57   0
   0   2   6 1821.44   14.58   0
   0   2  -6 2222.05   16.07   0
  -2   3   6 4469.45   21.70   0
  -2   3  -6 5180.41   23.70   0
  -1   3   6 1845.27   14.12   0
  -1   3  -6 2140.78   15.53   0
   0   3   6 1257.63   11.76   0
   0   3  -6 1515.23   13.19   0
  -3   4   6 1740.87   13.04   0
  -3   4  -6 2025.08   14.02   0
  -2   4   6 1667.28   12.48   0
  -2   4  -6 1878.67   13.45   0
  -1   4   6 1677.04   12.86   0
  -1   4  -6 2061.88   13.75   0
   0   4   6 2084.59   13.85   0
   0   4  -6 2503.70   14.59   0
  -4   5   6 1696.86   12.43   0
  -4   5  -6 2043.69   13.85   0
  -3   5   6 2588.42   14.87   0
  -3   5  -6 3020.02   15.98   0
  -2   5   6 1170.43   10.66   0
  -2   5  -6 1345.42   11.02   0
  -1   5   6 1876.29   13.03   0
  -1   5  -6 2192.91   13.51   0
   0   5   6  983.81    9.96   0
   0   5  -6 1186.75   10.18   0
  -5   6   6  597.68    8.36   0
  -5   6  -6  724.78    8.24   0
  -4   6   6 2092.81   13.37   0
  -4   6  -6 2396.37   14.11   0
  -3   6   6 1258.88   10.47   0
  -3   6  -6 1485.43   11.72   0
  -2   6   6  465.11    7.29   0
  -2   6  -6  568.31    7.89   0
  -1   6   6  410.38    6.98   0
  -1   6  -6  490.06    7.28   0
   0   6   6  623.92    7.99   0
   0   6  -6  789.46    8.74   0
  -6   7   6  580.99    8.02   0
  -6   7  -6  710.27    8.65   0
  -5   7   6  257.72    5.99   0
  -5   7  -6  319.64    6.62   0
  -4   7   6  439.65    7.20   0
  -4   7  -6  496.71    7.75   0
  -3   7   6  618.91    8.21   0
  -3   7  -6  724.96    8.74   0
  -2   7   6  701.72    8.34   0
  -2   7  -6  815.93    8.78   0
  -1   7   6  508.64    7.72   0
  -1   7  -6  615.38    8.02   0
   0   7   6  503.48    7.92   0
   0   7  -6  596.32    8.33   0
  -7   8   6  114.62    5.75   0
  -7   8  -6  143.17    6.12   0
  -6   8   6  283.14    6.70   0
  -6   8  -6  356.90    7.24   0
  -5   8   6  440.78    7.74   0
  -5   8  -6  524.04    8.53   0
  -4   8   6  154.14    5.42   0
  -4   8  -6  179.65    6.04   0
  -3   8   6  528.76    7.98   0
  -3   8  -6  588.84    8.66   0
  -2   8   6  483.48    8.39   0
  -2   8  -6  601.05    8.67   0
  -1   8   6  178.99    6.37   0
  -1   8  -6  239.66    6.87   0
   0   1   7 1050.80   10.23   0
   0   1  -7 1119.77   13.20   0
  -1   2   7    6.98    4.17   0
  -1   2  -7    5.07    4.53   0
   0   2   7 1122.06   10.51   0
   0   2  -7 1199.12   12.24   0
  -2   3   7 1186.66   10.70   0
  -2   3  -7 1286.53   12.03   0
  -1   3   7 2399.66   14.69   0
  -1   3  -7 2682.00   17.10   0
   0   3   7  199.10    5.97   0
   0   3  -7  230.53    6.40   0
  -3   4   7 1368.46   11.74   0
  -3   4  -7 1555.01   12.38   0
  -2   4   7   36.38    4.51   0
  -2   4  -7   43.27    4.66   0
  -1   4   7  788.91    9.32   0
  -1   4  -7  935.75    9.67   0
   0   4   7  695.60    8.88   0
   0   4  -7  798.04    8.88   0
  -4   5   7    5.94    4.24   0
  -4   5  -7    5.80    4.37   0
  -3   5   7  779.44    8.75   0
  -3   5  -7  890.03    9.43   0
  -2   5   7  591.81    7.95   0
  -2   5  -7  671.76    8.40   0
  -1   5   7   46.10    4.74   0
  -1   5  -7   54.68    4.91   0
   0   5   7  570.91    8.07   0
   0   5  -7  684.39    8.09   0
  -5   6   7  662.16    8.55   0
  -5   6  -7  816.59    8.75   0
  -4   6   7  524.79    7.49   0
  -4   6  -7  590.12    8.24   0
  -3   6   7   10.04    4.21   0
  -3   6  -7   17.50    4.36   0
  -2   6   7  576.94    8.04   0
  -2   6  -7  653.57    8.17   0
  -1   6   7  147.78    5.39   0
  -1   6  -7  177.95    5.45   0
   0   6   7   10.22    4.63   0
   0   6  -7   16.38    4.53   0
  -6   7   7  162.93    6.07   0
  -6   7  -7  212.80    6.26   0
  -5   7   7   10.04    4.56   0
  -5   7  -7   10.59    4.53   0
  -4   7   7  424.38    7.27   0
  -4   7  -7  489.80    7.83   0
  -3   7   7  417.60    7.35   0
  -3   7  -7  465.16    7.34   0
  -2   7   7    5.53    4.59   0
  -2   7  -7    7.60    4.49   0
  -1   7   7  286.61    6.51   0
  -1   7  -7  365.55    6.97   0
   0   7   7  325.62    7.49   0
   0   7  -7  429.87    7.71   0
  -6   8   7  369.74    7.80   0
  -6   8  -7  401.45    7.99   0
  -5   8   7  292.34    7.25   0
  -5   8  -7  391.62    7.99   0
  -4   8   7   45.97    5.40   0
  -4   8  -7   52.85    5.53   0
  -3   8   7  178.11    6.15   0
  -3   8  -7  228.73    6.75   0
  -2   8   7  233.45    7.07   0
  -2   8  -7  256.98    7.28   0
   0   0   8 3031.11   14.53   0
   0   0  -8 3234.38   19.00   0
   0   1   8 2391.79   13.96   0
   0   1  -8 2530.00   19.54   0
  -1   2   8 2269.00   13.63   0
  -1   2  -8 2496.62   17.19   0
   0   2   8 2246.03   13.51   0
   0   2  -8 2429.64   16.50   0
  -2   3   8 2232.79   13.51   0
  -2   3  -8 2451.01   16.61   0
  -1   3   8 1693.41   11.85   0
  -1   3  -8 1801.74   13.87   0
   0   3   8 1746.58   12.11   0
   0   3  -8 1936.01   14.27   0
  -3   4   8 1321.20   10.86   0
  -3   4  -8 1520.31   12.17   0
  -2   4   8 1376.32   11.02   0
  -2   4  -8 1595.60   12.33   0
  -1   4   8 1459.73   11.35   0
  -1   4  -8 1755.95   12.67   0
   0   4   8 1009.78   10.14   0
   0   4  -8 1182.87   10.34   0
  -4   5   8 1137.19   10.79   0
  -4   5  -8 1385.24   10.91   0
  -3   5   8 1065.91   10.09   0
  -3   5  -8 1321.53   11.48   0
  -2   5   8 1058.78   10.06   0
  -2   5  -8 1192.11   10.50   0
  -1   5   8 1278.70   11.07   0
  -1   5  -8 1457.04   11.19   0
   0   5   8  661.43    8.88   0
   0   5  -8  747.04    8.56   0
  -5   6   8  516.78    8.17   0
  -5   6  -8  654.27    8.16   0
  -4   6   8  755.28    9.07   0
  -4   6  -8  865.81    9.87   0
  -3   6   8  657.85    8.35   0
  -3   6  -8  743.60    8.85   0
  -2   6   8  650.40    8.66   0
  -2   6  -8  754.91    8.92   0
  -1   6   8  539.32    8.23   0
  -1   6  -8  667.27    8.42   0
   0   6   8  607.86    8.75   0
   0   6  -8  786.63    9.15   0
  -6   7   8  245.49    6.74   0
  -6   7  -8  312.45    7.34   0
  -5   7   8  421.06    7.65   0
  -5   7  -8  497.15    8.31   0
  -4   7   8  377.41    7.46   0
  -4   7  -8  452.01    7.93   0
  -3   7   8  537.45    8.35   0
  -3   7  -8  662.51    8.83   0
  -2   7   8  411.11    7.60   0
  -2   7  -8  493.36    8.34   0
  -1   7   8  269.87    7.13   0
  -1   7  -8  341.63    7.62   0
   0   1   9  104.91    4.81   0
   0   1  -9   91.74    6.00   0
  -1   2   9   83.22    4.51   0
  -1   2  -9   86.03    5.44   0
   0   2   9 1017.85    9.21   0
   0   2  -9 1013.41   11.38   0
  -2   3   9  414.96    6.62   0
  -2   3  -9  393.04    7.93   0
  -1   3   9  466.82    7.13   0
  -1   3  -9  477.02    8.06   0
   0   3   9   26.60    4.21   0
   0   3  -9   25.60    4.86   0
  -3   4   9  793.32    8.81   0
  -3   4  -9  835.25    9.53   0
  -2   4   9  135.35    5.27   0
  -2   4  -9  134.41    5.89   0
  -1   4   9  370.84    6.37   0
  -1   4  -9  397.31    7.20   0
   0   4   9  212.60    6.26   0
   0   4  -9  223.38    6.32   0
  -4   5   9    0.92    4.01   0
  -4   5  -9    4.05    4.50   0
  -3   5   9  287.73    6.23   0
  -3   5  -9  291.60    6.76   0
  -2   5   9  209.49    5.66   0
  -2   5  -9  232.31    6.30   0
  -1   5   9   32.20    4.35   0
  -1   5  -9   36.78    4.65   0
   0   5   9   46.60    4.95   0
   0   5  -9   53.35    4.73   0
  -5   6   9  255.37    6.70   0
  -5   6  -9  290.54    6.57   0
  -4   6   9  164.26    5.77   0
  -4   6  -9  178.66    5.92   0
  -3   6   9   12.18    4.33   0
  -3   6  -9   12.82    4.57   0
  -2   6   9   23.60    4.95   0
  -2   6  -9   34.47    4.99   0
  -1   6   9  113.53    5.67   0
  -1   6  -9  139.79    5.65   0
   0   6   9    3.30    4.69   0
   0   6  -9    7.69    4.69   0
  -5   7   9   37.21    5.18   0
  -5   7  -9   43.58    5.18   0
  -4   7   9  322.47    7.41   0
  -4   7  -9  357.58    7.50   0
  -3   7   9   51.15    5.08   0
  -3   7  -9   67.93    5.45   0
  -2   7   9    3.84    4.50   0
  -2   7  -9    2.19    4.59   0
   0   0  10 1216.14    9.29   0
   0   0 -10 1200.94   11.24   0
   0   1  10 1760.17   10.51   0
   0   1 -10 1659.76   14.71   0
  -1   2  10 1452.78   10.12   0
  -1   2 -10 1376.53   13.07   0
   0   2  10 1988.46   11.89   0
   0   2 -10 2048.15   15.25   0
  -2   3  10 1890.38   11.63   0
  -2   3 -10 1992.67   14.29   0
  -1   3  10 1561.27   10.90   0
  -1   3 -10 1616.59   13.37   0
   0   3  10 1077.01    9.29   0
   0   3 -10 1091.32   10.94   0
  -3   4  10  891.81    8.71   0
  -3   4 -10  871.04   10.09   0
  -2   4  10  712.08    8.03   0
  -2   4 -10  656.61    8.69   0
  -1   4  10 1424.02   10.72   0
  -1   4 -10 1507.79   11.96   0
   0   4  10  963.09    9.14   0
   0   4 -10 1055.84   10.31   0
  -4   5  10  491.48    7.58   0
  -4   5 -10  468.40    7.86   0
  -3   5  10  689.41    8.35   0
  -3   5 -10  711.69    9.34   0
  -2   5  10  807.40    8.60   0
  -2   5 -10  909.26    9.76   0
  -1   5  10  623.13    7.85   0
  -1   5 -10  652.54    8.46   0
   0   5  10  529.31    8.00   0
   0   5 -10  607.60    8.89   0
  -5   6  10  397.53    7.94   0
  -5   6 -10  484.08    8.36   0
  -4   6  10  459.35    8.17   0
  -4   6 -10  541.58    8.31   0
  -3   6  10  251.35    6.72   0
  -3   6 -10  275.98    6.92   0
  -2   6  10  546.42    8.69   0
  -2   6 -10  624.53    8.90   0
  -1   6  10  457.53    7.75   0
  -1   6 -10  545.15    8.75   0
   0   1  11   13.06    3.92   0
   0   1 -11   16.54    5.23   0
  -1   2  11    7.90    3.64   0
  -1   2 -11    3.33    5.43   0
   0   2  11   25.96    4.07   0
   0   2 -11   26.74    5.34   0
  -2   3  11   39.83    4.34   0
  -2   3 -11   31.09    4.88   0
  -1   3  11  150.76    5.22   0
  -1   3 -11  139.49    5.94   0
   0   3  11   72.09    4.65   0
   0   3 -11   67.72    5.70   0
  -3   4  11   55.78    4.68   0
  -3   4 -11   51.25    5.07   0
  -2   4  11    8.69    3.80   0
  -2   4 -11    7.13    4.62   0
  -1   4  11   10.04    4.48   0
  -1   4 -11    6.85    4.93   0
   0   4  11   15.69    4.28   0
   0   4 -11   13.61    4.83   0
  -4   5  11    7.86    4.38   0
  -4   5 -11    7.09    4.28   0
  -3   5  11   25.67    4.39   0
  -3   5 -11   28.92    4.71   0
  -2   5  11    6.63    4.20   0
  -2   5 -11   12.74    4.72   0
  -1   5  11    9.73    4.11   0
  -1   5 -11   12.26    4.36   0
   0   0  12  907.10    7.82   0
   0   0 -12  784.54    8.94   0
   0   1  12 1989.04   11.00   0
   0   1 -12 1851.58   13.32   0
  -1   2  12  110.34    4.61   0
  -1   2 -12  106.29    5.71   0
   0   2  12 1469.01   10.00   0
   0   2 -12 1365.26   12.56   0
  -2   3  12 2082.04   12.69   0
  -2   3 -12 1908.64   14.47   0
  -1   3  12 1353.00   10.45   0
  -1   3 -12 1232.15   12.16   0
   0   3  12   28.98    4.58   0
   0   3 -12   14.71    5.02   0
  -3   4  12  883.34    9.76   0
  -3   4 -12  927.07   10.38   0
  -2   4  12   34.80    4.45   0
  -2   4 -12   36.64    4.62   0
  -1   4  12  935.10    9.84   0
  -1   4 -12  988.64   10.97   0
   0   1  13   12.39    3.99   0
   0   1 -13   11.13    4.62   0
  -1   2  13    2.53    3.57   0
  -1   2 -13    5.97    4.74   0
   0   2  13   10.73    4.08   0
   0   2 -13   21.06    4.13   0
;
_shelx_hkl_checksum     58423
_shelx_res_file
;
TITL
CELL  0.71073  7.07010  7.07010  9.76310 90.00000 90.00000 120.00000
ZERR 2  0.00100  0.00100  0.00150  0.00000  0.00000  0.00000
LATT -1
SYMM -X, -Y, Z+ 0.50000
SYMM -Y, X-Y, Z
SYMM Y, -X+Y, Z+ 0.50000
SYMM -X+Y, -X, Z
SYMM X-Y, X, Z+ 0.50000
SFAC Sn Cl O  H
UNIT 2  4  22  12
OMIT -3 60
L.S. 20
ACTA
BOND
FMAP 2
PLAN 2
WGHT    0.077100
EXTI    0.616059
FVAR       1.27627
PART 3
MOLE 1
SN1   1    0.000000    0.000000    0.972425    10.33333    0.03375    0.03375 =
         0.01644    0.00000    0.00000    0.01687
O2    3    0.252930    0.171173    0.815577    11.00000    0.01969    0.02323 =
         0.02954    0.00114   -0.00018    0.01131
O3    3    0.534017    0.689511   -0.028785    11.00000    0.02639    0.03593 =
         0.03404    0.00521    0.00913    0.01781
CL1   2    0.666667    0.333333    0.092090    10.33333    0.02003    0.02003 =
         0.01464    0.00000    0.00000    0.01002
CL2   2    0.333333    0.666667    0.019495    10.33333    0.02016    0.02016 =
         0.01867    0.00000    0.00000    0.01008
O1    3    0.333333    0.666667    0.165342    10.33333    0.03792    0.03792 =
         0.01276    0.00000    0.00000    0.01896
O4    3    0.813180    0.548990    0.140770    11.00000    0.03005    0.02362 =
         0.02804   -0.00961   -0.00294    0.01181
O5    3    0.666667    0.333333   -0.056371    10.33333    0.02275    0.02275 =
         0.01564    0.00000    0.00000    0.01138
H1    4    0.385899    0.209492    0.828219    11.00000    0.06357
H2    4    0.246335    0.292880    0.782923    11.00000    0.01711
PART
HKLF 4
REM
REM R1 =  0.0364 for     742 Fo > 4sig(Fo)  and  0.0381 for all     792 data
REM     52 parameters refined using      1 restraints
END
WGHT      0.0771      0.0000
REM Highest difference peak  0.848,  deepest hole -0.897,  1-sigma level  0.120
Q1    1   0.0000  0.0000  1.1448  10.33333  0.05    0.85
Q2    1   0.0000  0.0000  0.7988  10.33333  0.05    0.52
;
_shelx_res_checksum     71886
_shelxl_version_number         .000002012
