# Supplementary material for: Crystal structure of tin(II) perchlorate trihydrate
Source: Acta Crystallogr Sect E Struct Rep Online. 2014 Nov 12;70(Pt 12):474–6. doi: 10.1107/S1600536814024283 (PMC4257428; doi:10.1107/S1600536814024283)
Supplement: Supplementary file 2 [file e-70-00474-Isup2.hkl]

#
# h,k,l, Fc-squared, Fo-squared, sigma(Fo-squared), status flag
#
data_I
_shelx_title ' '
_shelx_refln_list_code          4
_shelx_F_calc_maximum      151.78
_exptl_crystal_F_000       356.00
_reflns_d_resolution_high  0.7253

loop_
 _space_group_symop_operation_xyz
 'x, y, z'
 '-x, -y, z+1/2'
 '-y, x-y, z'
 'y, -x+y, z+1/2'
 '-x+y, -x, z'
 'x-y, x, z+1/2'

_cell_length_a     7.0701
_cell_length_b     7.0701
_cell_length_c     9.7631
_cell_angle_alpha  90.000
_cell_angle_beta   90.000
_cell_angle_gamma 120.000

_shelx_F_squared_multiplier     1.000

loop_
 _refln_index_h
 _refln_index_k
 _refln_index_l
 _refln_F_squared_calc
 _refln_F_squared_meas
 _refln_F_squared_sigma
 _refln_observed_status
   0   1 -13          8.25          6.84         2.84 o
  -1   2 -13          0.36          3.67         2.91 o
   0   2 -13         10.66         12.95         2.54 o
   0   0 -12        504.48        514.71         5.87 o
   0   1 -12       1176.64       1310.43         9.43 o
  -1   2 -12         66.30         65.85         3.54 o
   0   2 -12        910.35        936.99         8.62 o
  -2   3 -12       1364.46       1370.35        10.39 o
  -1   3 -12        847.93        838.42         8.27 o
   0   3 -12         13.19          9.05         3.09 o
  -3   4 -12        650.27        615.55         6.89 o
  -2   4 -12         23.70         22.56         2.85 o
  -1   4 -12        687.95        659.19         7.31 o
   0   1 -11          9.18         10.17         3.22 o
  -1   2 -11          1.89          2.04         3.33 o
   0   2 -11         15.58         16.45         3.29 o
  -2   3 -11         19.54         19.14         3.00 o
  -1   3 -11         89.47         86.72         3.69 o
   0   3 -11         41.40         41.82         3.52 o
  -3   4 -11         33.06         31.61         3.13 o
  -2   4 -11          3.04          4.38         2.84 o
  -1   4 -11          5.97          4.21         3.03 o
   0   4 -11          9.54          8.37         2.97 o
  -4   5 -11          1.60          4.35         2.63 o
  -3   5 -11         16.64         17.79         2.90 o
  -2   5 -11          5.18          7.83         2.90 o
  -1   5 -11          5.76          7.53         2.68 o
   0   0 -10        844.52        832.67         7.79 o
   0   1 -10       1056.68       1180.00        10.46 o
  -1   2 -10        962.85        965.22         9.16 o
   0   2 -10       1355.43       1500.77        11.17 o
  -2   3 -10       1369.90       1456.46        10.44 o
  -1   3 -10       1080.45       1144.23         9.46 o
   0   3 -10        725.96        739.25         7.41 o
  -3   4 -10        544.86        575.48         6.67 o
  -2   4 -10        442.72        428.41         5.67 o
  -1   4 -10       1002.86       1051.78         8.34 o
   0   4 -10        659.59        706.31         6.90 o
  -4   5 -10        300.50        299.20         5.02 o
  -3   5 -10        469.41        464.59         6.10 o
  -2   5 -10        558.32        600.02         6.44 o
  -1   5 -10        462.60        425.31         5.51 o
   0   5 -10        369.19        391.06         5.72 o
  -5   6 -10        307.49        308.84         5.33 o
  -4   6 -10        348.38        347.45         5.33 o
  -3   6 -10        166.89        173.14         4.34 o
  -2   6 -10        410.49        403.66         5.75 o
  -1   6 -10        355.81        349.82         5.61 o
   0   1  -9         57.85         56.89         3.72 o
  -1   2  -9         54.62         53.31         3.37 o
   0   2  -9        683.71        690.57         7.75 o
  -2   3  -9        268.78        251.70         5.08 o
  -1   3  -9        311.82        307.46         5.20 o
   0   3  -9         13.20         15.75         2.99 o
  -3   4  -9        548.45        554.50         6.33 o
  -2   4  -9         86.74         83.63         3.66 o
  -1   4  -9        245.34        252.99         4.58 o
   0   4  -9        127.88        139.75         3.95 o
  -4   5  -9          0.22          2.49         2.76 o
  -3   5  -9        178.27        183.64         4.26 o
  -2   5  -9        140.21        145.53         3.95 o
  -1   5  -9         17.60         22.64         2.86 o
   0   5  -9         32.86         32.90         2.92 o
  -5   6  -9        164.88        182.31         4.12 o
  -4   6  -9        109.82        111.33         3.69 o
  -3   6  -9          7.86          7.88         2.81 o
  -2   6  -9         19.25         21.22         3.07 o
  -1   6  -9         73.65         86.67         3.50 o
   0   6  -9          3.85          4.72         2.88 o
  -5   7  -9         33.27         26.87         3.19 o
  -4   7  -9        234.57        226.17         4.74 o
  -3   7  -9         46.13         41.95         3.37 o
  -2   7  -9          0.72          1.34         2.82 o
   0   0  -8       2502.81       2803.62        16.47 o
   0   1  -8       1986.69       2069.28        15.98 o
  -1   2  -8       1811.25       1988.68        13.69 o
   0   2  -8       1815.78       1930.22        13.11 o
  -2   3  -8       1773.57       1921.68        13.02 o
  -1   3  -8       1263.35       1331.70        10.25 o
   0   3  -8       1298.81       1431.23        10.55 o
  -3   4  -8       1043.07       1082.28         8.66 o
  -2   4  -8       1039.92       1137.10         8.79 o
  -1   4  -8       1162.05       1268.17         9.15 o
   0   4  -8        735.11        807.09         7.06 o
  -4   5  -8        906.08        960.83         7.57 o
  -3   5  -8        836.01        910.62         7.91 o
  -2   5  -8        750.57        812.74         7.16 o
  -1   5  -8        881.20       1007.62         7.74 o
   0   5  -8        464.25        489.03         5.60 o
  -5   6  -8        391.62        423.29         5.28 o
  -4   6  -8        538.32        571.31         6.51 o
  -3   6  -8        432.62        484.36         5.76 o
  -2   6  -8        457.68        493.09         5.83 o
  -1   6  -8        381.95        431.17         5.44 o
   0   6  -8        470.81        513.07         5.97 o
  -6   7  -8        180.42        196.32         4.61 o
  -5   7  -8        312.17        317.75         5.31 o
  -4   7  -8        265.90        287.35         5.04 o
  -3   7  -8        411.12        428.85         5.72 o
  -2   7  -8        288.78        314.41         5.32 o
  -1   7  -8        228.47        215.94         4.82 o
   0   1  -7        775.62        795.80         9.38 o
  -1   2  -7          0.04          3.11         2.78 o
   0   2  -7        847.86        854.98         8.73 o
  -2   3  -7        858.63        912.35         8.53 o
  -1   3  -7       1987.97       2193.08        13.98 o
   0   3  -7        136.84        145.13         4.03 o
  -3   4  -7       1033.31       1116.21         8.89 o
  -2   4  -7         21.88         26.67         2.87 o
  -1   4  -7        575.25        630.45         6.52 o
   0   4  -7        497.16        529.93         5.90 o
  -4   5  -7          1.54          3.56         2.68 o
  -3   5  -7        541.50        593.22         6.29 o
  -2   5  -7        415.03        439.74         5.50 o
  -1   5  -7         28.17         33.72         3.03 o
   0   5  -7        402.33        445.63         5.27 o
  -5   6  -7        448.36        533.43         5.72 o
  -4   6  -7        362.37        381.61         5.33 o
  -3   6  -7          6.71         10.75         2.68 o
  -2   6  -7        380.53        423.69         5.30 o
  -1   6  -7        102.24        110.88         3.40 o
   0   6  -7          6.77         10.07         2.78 o
  -6   7  -7        122.39        132.80         3.91 o
  -5   7  -7          8.50          6.51         2.78 o
  -4   7  -7        270.80        311.97         4.99 o
  -3   7  -7        265.58        296.08         4.67 o
  -2   7  -7          3.08          4.67         2.76 o
  -1   7  -7        196.52        230.33         4.39 o
   0   7  -7        247.73        272.36         4.88 o
  -6   8  -7        276.36        255.12         5.08 o
  -5   8  -7        235.13        247.74         5.05 o
  -4   8  -7         37.55         32.61         3.41 o
  -3   8  -7        131.90        142.84         4.22 o
  -2   8  -7        178.44        161.37         4.57 o
   0   0  -6      13981.42      17638.76        90.68 o
   0   1  -6       3216.21       3444.06        22.30 o
  -1   2  -6       2580.69       3046.83        18.83 o
   0   2  -6       1708.52       1824.33        13.19 o
  -2   3  -6       4810.93       5570.51        25.48 o
  -1   3  -6       1655.51       1719.43        12.47 o
   0   3  -6        989.64       1103.83         9.61 o
  -3   4  -6       1348.12       1531.32        10.60 o
  -2   4  -6       1267.31       1409.93        10.09 o
  -1   4  -6       1443.14       1577.76        10.52 o
   0   4  -6       1744.86       1967.64        11.47 o
  -4   5  -6       1265.64       1502.02        10.18 o
  -3   5  -6       2113.60       2447.10        12.95 o
  -2   5  -6        888.22        946.04         7.75 o
  -1   5  -6       1502.22       1656.59        10.21 o
   0   5  -6        701.01        807.73         6.93 o
  -5   6  -6        403.40        471.78         5.36 o
  -4   6  -6       1562.70       1798.87        10.59 o
  -3   6  -6        912.68       1036.59         8.18 o
  -2   6  -6        329.52        366.66         5.09 o
  -1   6  -6        281.31        313.62         4.66 o
   0   6  -6        423.84        514.09         5.69 o
  -6   7  -6        400.74        459.90         5.60 o
  -5   7  -6        184.70        201.39         4.17 o
  -4   7  -6        281.15        317.25         4.95 o
  -3   7  -6        423.10        471.83         5.69 o
  -2   7  -6        498.39        535.71         5.76 o
  -1   7  -6        336.67        395.23         5.15 o
   0   7  -6        343.07        382.69         5.35 o
  -7   8  -6         85.61         88.86         3.80 o
  -6   8  -6        197.87        224.80         4.56 o
  -5   8  -6        318.20        335.27         5.46 o
  -4   8  -6        105.25        111.86         3.76 o
  -3   8  -6        365.98        378.96         5.57 o
  -2   8  -6        378.08        387.09         5.58 o
  -1   8  -6        141.41        149.80         4.29 o
   0   1  -5       1762.37       1751.16        15.73 o
  -1   2  -5         15.12         18.51         3.26 o
   0   2  -5       1262.86       1371.75        12.14 o
  -2   3  -5        833.91        858.28         8.41 o
  -1   3  -5         57.81         62.01         3.37 o
   0   3  -5        374.83        393.96         5.79 o
  -3   4  -5        343.72        332.98         5.29 o
  -2   4  -5         32.32         33.51         2.96 o
  -1   4  -5        831.65        858.11         7.89 o
   0   4  -5        655.44        717.04         6.88 o
  -4   5  -5          2.43          4.44         2.81 o
  -3   5  -5        395.58        404.53         5.48 o
  -2   5  -5        771.66        823.78         7.27 o
  -1   5  -5         44.65         48.22         2.97 o
   0   5  -5        361.54        405.18         5.14 o
  -5   6  -5        175.78        175.93         4.22 o
  -4   6  -5        330.21        372.97         5.13 o
  -3   6  -5         12.81         10.43         3.02 o
  -2   6  -5        301.58        318.42         4.78 o
  -1   6  -5        687.59        762.04         6.56 o
   0   6  -5          3.82          6.98         2.43 o
  -6   7  -5        310.41        357.55         4.94 o
  -5   7  -5          4.41          5.82         2.97 o
  -4   7  -5        277.18        314.12         4.92 o
  -3   7  -5        177.90        199.46         4.18 o
  -2   7  -5          3.94          6.06         2.48 o
  -1   7  -5        148.05        174.42         3.92 o
   0   7  -5         87.46         96.80         3.45 o
  -7   8  -5         21.74         26.11         3.01 o
  -6   8  -5         75.81         90.57         3.63 o
  -5   8  -5         90.98        104.56         3.75 o
  -4   8  -5         15.81         13.48         2.89 o
  -3   8  -5        203.69        234.00         4.53 o
  -2   8  -5        104.16        122.05         3.90 o
  -1   8  -5         12.34         16.22         2.91 o
  -5   9  -5        156.72        157.44         4.55 o
  -4   9  -5         55.41         59.14         3.77 o
   0   0  -4       3910.94       4032.45        36.83 o
   0   1  -4       3744.12       3953.58        29.05 o
  -1   2  -4       4358.40       4778.67        28.53 o
   0   2  -4       5560.61       6224.05        32.39 o
  -2   3  -4       5737.69       6550.69        30.04 o
  -1   3  -4       3703.43       4070.79        21.99 o
   0   3  -4       2757.91       2888.97        16.89 o
  -3   4  -4       1627.66       1719.00        12.03 o
  -2   4  -4       1429.25       1394.04        10.84 o
  -1   4  -4       3498.41       3616.00        18.35 o
   0   4  -4       1863.37       1985.99        12.06 o
  -4   5  -4       1083.57       1182.85         8.97 o
  -3   5  -4       1329.80       1423.02        10.22 o
  -2   5  -4       1639.27       1621.73        10.89 o
  -1   5  -4       1682.63       1622.26        10.45 o
   0   5  -4        960.35       1065.44         7.92 o
  -5   6  -4        778.44        885.52         7.41 o
  -4   6  -4        974.03       1059.09         8.33 o
  -3   6  -4        451.86        462.23         5.60 o
  -2   6  -4       1115.43       1119.35         8.33 o
  -1   6  -4        929.43        976.39         7.43 o
   0   6  -4        794.44        857.94         6.96 o
  -6   7  -4        605.34        708.77         6.58 o
  -5   7  -4        423.79        461.17         5.63 o
  -4   7  -4        564.00        595.17         6.37 o
  -3   7  -4       1022.21       1065.54         7.97 o
  -2   7  -4        407.13        425.01         5.13 o
  -1   7  -4        454.20        507.22         5.60 o
   0   7  -4        464.91        518.86         5.69 o
  -7   8  -4        132.32        142.25         3.83 o
  -6   8  -4        428.75        467.29         5.72 o
  -5   8  -4        587.98        652.19         6.71 o
  -4   8  -4        275.30        299.72         4.81 o
  -3   8  -4        428.90        460.71         5.74 o
  -2   8  -4        143.43        166.23         4.01 o
  -1   8  -4        151.00        152.34         4.06 o
   0   8  -4        185.63        186.87         4.58 o
  -6   9  -4        116.54        103.05         3.99 o
  -5   9  -4        201.68        188.68         4.99 o
  -4   9  -4        243.14        233.12         5.11 o
  -3   9  -4        106.05        116.21         4.09 o
   0   1  -3       2533.72       2645.93        25.15 o
  -1   2  -3        847.76        851.66        10.61 o
   0   2  -3        616.86        682.97         8.99 o
  -2   3  -3         39.78         40.44         3.13 o
  -1   3  -3         59.42         48.19         3.09 o
   0   3  -3         65.56         63.90         3.20 o
  -3   4  -3        286.31        295.50         5.29 o
  -2   4  -3        711.26        745.94         7.96 o
  -1   4  -3         23.64         24.09         2.80 o
   0   4  -3        197.19        186.82         4.13 o
  -4   5  -3          0.08          0.91         2.52 o
  -3   5  -3         63.75         63.32         3.10 o
  -2   5  -3        102.71        100.37         3.36 o
  -1   5  -3         82.08         84.17         3.32 o
   0   5  -3        510.24        543.28         5.86 o
  -5   6  -3         12.22         14.10         2.68 o
  -4   6  -3         79.81         92.38         3.62 o
  -3   6  -3         35.69         34.69         2.90 o
  -2   6  -3        600.33        627.06         6.35 o
  -1   6  -3        128.37        135.43         3.58 o
   0   6  -3         13.21         11.43         2.54 o
  -6   7  -3          2.29          2.21         2.62 o
  -5   7  -3        124.46        126.44         3.87 o
  -4   7  -3         26.06         34.75         2.85 o
  -3   7  -3        177.25        193.70         3.96 o
  -2   7  -3          4.13          3.99         2.67 o
  -1   7  -3         68.57         76.63         3.19 o
   0   7  -3         64.43         68.52         3.30 o
  -7   8  -3          0.53          3.76         2.57 o
  -6   8  -3         39.57         40.92         3.02 o
  -5   8  -3         47.57         59.80         3.37 o
  -4   8  -3         38.74         46.98         3.25 o
  -3   8  -3          7.32          4.63         2.91 o
  -2   8  -3          8.52         12.02         2.69 o
  -1   8  -3          9.67          9.87         2.79 o
   0   8  -3          0.47          2.85         2.53 o
  -7   9  -3         19.19         27.26         3.19 o
  -6   9  -3          2.28          5.09         3.15 o
  -5   9  -3         17.14         16.45         3.41 o
  -4   9  -3          2.00          6.38         3.23 o
  -3   9  -3         12.06         15.13         3.08 o
  -2   9  -3          2.52          2.76         2.70 o
   0   0  -2      15489.45      15781.30       125.92 o
   0   1  -2       5836.40       6368.27        49.58 o
  -1   2  -2      13185.95      13362.13        68.22 o
   0   2  -2       5223.85       5174.03        33.36 o
  -2   3  -2       4854.53       4960.89        28.32 o
  -1   3  -2       2658.31       2447.79        17.51 o
   0   3  -2       7110.38       7743.75        34.06 o
  -3   4  -2       2360.59       2336.45        15.53 o
  -2   4  -2       4471.93       4563.49        23.24 o
  -1   4  -2       2949.09       2737.26        16.21 o
   0   4  -2       1328.20       1262.70         9.88 o
  -4   5  -2       2981.68       3250.22        16.80 o
  -3   5  -2       1736.16       1686.13        11.70 o
  -2   5  -2       1594.11       1473.64        10.81 o
  -1   5  -2       4860.97       4951.24        21.24 o
   0   5  -2        717.46        692.57         6.59 o
  -5   6  -2        736.72        817.39         7.00 o
  -4   6  -2        927.33        942.36         8.12 o
  -3   6  -2       1963.48       2009.72        12.04 o
  -2   6  -2        890.14        872.61         7.41 o
  -1   6  -2        684.41        699.53         6.55 o
   0   6  -2       2149.13       2344.13        11.79 o
  -6   7  -2        251.85        281.85         4.50 o
  -5   7  -2       1317.34       1491.13         9.37 o
  -4   7  -2        425.39        438.20         5.63 o
  -3   7  -2        807.72        809.78         7.09 o
  -2   7  -2       1465.09       1594.45         9.71 o
  -1   7  -2        389.44        431.10         5.16 o
   0   7  -2        299.08        326.49         4.87 o
  -7   8  -2        638.37        710.34         6.74 o
  -6   8  -2        311.81        338.81         4.83 o
  -5   8  -2        344.64        356.74         5.18 o
  -4   8  -2        963.61       1006.90         8.19 o
  -3   8  -2        298.35        318.63         4.80 o
  -2   8  -2        173.71        180.39         3.85 o
  -1   8  -2        441.30        482.64         5.59 o
   0   8  -2        139.27        147.03         3.91 o
  -7   9  -2        118.32        113.09         3.99 o
  -6   9  -2        476.25        492.59         6.28 o
  -5   9  -2         78.01         80.40         3.56 o
  -4   9  -2        165.99        163.94         4.42 o
  -3   9  -2        382.66        408.96         5.69 o
  -2   9  -2        242.37        233.10         4.77 o
   0   1  -1        155.88        160.94         6.20 o
  -1   2  -1         32.06         30.01         3.04 o
   0   2  -1        103.36         96.19         3.91 o
  -2   3  -1          0.15          2.99         2.27 o
  -1   3  -1       1628.33       1702.96        13.86 o
   0   3  -1        831.21        880.06         8.73 o
  -3   4  -1        134.17        144.36         4.00 o
  -2   4  -1         82.08         85.55         3.34 o
  -1   4  -1         38.21         34.49         2.64 o
   0   4  -1         29.25         27.86         2.79 o
  -4   5  -1          1.01          4.14         2.25 o
  -3   5  -1         19.14         20.67         2.40 o
  -2   5  -1         99.18         95.41         3.30 o
  -1   5  -1         97.26         91.44         3.22 o
   0   5  -1         22.80         24.58         2.69 o
  -5   6  -1         55.83         56.36         2.87 o
  -4   6  -1          2.94          4.88         2.41 o
  -3   6  -1         23.71         20.57         2.59 o
  -2   6  -1         43.59         41.41         2.93 o
  -1   6  -1        244.28        234.50         4.17 o
   0   6  -1         11.63         14.31         2.44 o
  -6   7  -1         50.77         53.23         2.82 o
  -5   7  -1         13.03         12.76         2.61 o
  -4   7  -1         28.11         28.06         2.74 o
  -3   7  -1         10.57         10.93         2.84 o
  -2   7  -1          5.58          6.95         2.61 o
  -1   7  -1          3.43          5.55         2.29 o
   0   7  -1          9.99         12.60         2.47 o
  -7   8  -1         38.37         47.46         3.00 o
  -6   8  -1         16.49         18.86         2.71 o
  -5   8  -1          6.14          5.63         2.80 o
  -4   8  -1         57.20         52.66         3.23 o
  -3   8  -1         16.67         16.84         2.84 o
  -2   8  -1          8.69          8.19         2.58 o
  -1   8  -1         15.20         19.49         2.72 o
   0   8  -1          6.90          5.91         2.69 o
  -7   9  -1         17.76         14.88         2.97 o
  -6   9  -1          0.68          4.76         2.91 o
  -5   9  -1         12.37          9.75         2.83 o
  -4   9  -1          8.60          8.80         2.78 o
  -3   9  -1         11.56          9.28         2.87 o
  -2   9  -1          3.15          7.28         2.65 o
   0   1   0       2042.70       2153.48        29.01 o
  -1   2   0      23036.42      21284.42       103.92 o
   0   2   0        182.60        169.43         5.00 o
  -2   3   0       6737.07       6686.40        35.55 o
  -1   3   0        460.45        395.45         6.34 o
   0   3   0       8733.75       8480.60        39.81 o
  -3   4   0        624.52        552.70         6.75 o
  -2   4   0       9648.66       9364.86        38.91 o
  -1   4   0        724.24        642.23         7.55 o
   0   4   0       1357.98       1320.67        10.43 o
  -4   5   0       7746.05       7956.81        30.11 o
  -3   5   0       2147.20       2060.39        12.99 o
  -2   5   0        314.83        273.79         4.70 o
  -1   5   0       8509.93       8669.54        31.09 o
   0   5   0        266.39        255.37         4.34 o
  -5   6   0         88.94         94.31         3.27 o
  -4   6   0       1502.17       1453.48         9.70 o
  -3   6   0       5423.23       5567.18        22.72 o
  -2   6   0         19.58         20.40         2.66 o
  -1   6   0         15.32         17.38         2.25 o
   0   6   0       2862.45       3028.45        13.84 o
  -6   7   0        157.79        158.57         3.64 o
  -5   7   0       1751.53       1907.29        10.90 o
  -4   7   0         45.10         52.39         2.85 o
  -3   7   0        146.32        157.86         3.94 o
  -2   7   0       3003.21       3269.68        14.82 o
  -1   7   0        115.77        121.67         3.38 o
   0   7   0        147.39        164.89         3.54 o
  -7   8   0        854.37        940.34         7.29 o
  -6   8   0         43.68         55.66         2.97 o
  -5   8   0        129.63        136.80         3.86 o
  -4   8   0       1127.83       1185.96         8.55 o
  -3   8   0        171.72        182.60         3.86 o
  -2   8   0        211.36        219.08         3.98 o
  -1   8   0       1152.25       1229.24         8.41 o
   0   8   0          7.07          7.51         2.80 o
  -7   9   0         13.05         11.79         2.64 o
  -6   9   0       1141.41       1119.46         9.06 o
  -5   9   0         72.62         82.84         3.71 o
  -4   9   0          2.42          2.31         2.62 o
  -3   9   0        794.88        786.55         7.21 o
  -2   9   0        129.62        119.28         3.68 o
   0   1   1        155.19        155.49         6.01 o
  -1   2   1         32.10         29.13         2.80 o
   0   2   1        106.00        100.97         3.85 o
  -2   3   1          0.03          2.62         2.04 o
  -1   3   1       1624.66       1661.69        13.89 o
   0   3   1        831.13        840.37         8.78 o
  -3   4   1        135.02        138.63         3.65 o
  -2   4   1         82.06         85.46         3.35 o
  -1   4   1         39.46         36.38         2.85 o
   0   4   1         30.40         26.81         2.43 o
  -4   5   1          1.00          3.08         2.19 o
  -3   5   1         17.71         18.57         2.28 o
  -2   5   1         96.58         93.47         3.18 o
  -1   5   1         97.26         87.70         3.33 o
   0   5   1         24.47         25.09         2.60 o
  -5   6   1         57.69         53.42         3.06 o
  -4   6   1          2.61          4.93         2.25 o
  -3   6   1         23.70         22.72         2.69 o
  -2   6   1         41.49         39.17         2.73 o
  -1   6   1        245.08        224.62         4.19 o
   0   6   1         11.64         11.68         2.28 o
  -6   7   1         50.63         57.16         3.03 o
  -5   7   1         13.03         14.61         2.29 o
  -4   7   1         26.67         28.01         2.68 o
  -3   7   1          9.63          7.58         2.36 o
  -2   7   1          5.58          6.14         2.55 o
  -1   7   1          3.90          5.70         2.34 o
   0   7   1         10.24         10.90         2.47 o
  -7   8   1         38.36         51.33         2.85 o
  -6   8   1         16.44         19.85         2.78 o
  -5   8   1          6.29          7.79         2.72 o
  -4   8   1         57.21         55.26         3.28 o
  -3   8   1         16.30         14.75         2.57 o
  -2   8   1          7.98          8.80         2.49 o
  -1   8   1         15.20         16.17         2.86 o
   0   8   1          6.56          4.62         2.57 o
  -7   9   1         17.00         16.19         2.78 o
  -6   9   1          0.68          4.23         2.94 o
  -5   9   1         12.44         11.29         2.79 o
  -4   9   1          8.92          8.58         2.94 o
  -3   9   1         11.56         14.66         2.81 o
  -2   9   1          3.52          4.86         2.48 o
   0   0   2      15751.66      10541.95       108.86 o
   0   1   2       5401.94       4797.01        43.65 o
  -1   2   2      13561.74      11732.88        64.92 o
   0   2   2       5136.22       4785.81        30.92 o
  -2   3   2       4982.72       4582.02        26.18 o
  -1   3   2       2675.67       2376.64        17.72 o
   0   3   2       7283.32       6624.44        32.46 o
  -3   4   2       2150.68       1966.70        13.21 o
  -2   4   2       4579.75       4474.18        22.56 o
  -1   4   2       2894.41       2610.99        16.17 o
   0   4   2       1293.04       1149.68         9.45 o
  -4   5   2       2974.53       2840.83        14.56 o
  -3   5   2       1595.98       1474.06        10.25 o
  -2   5   2       1499.23       1384.67        10.36 o
  -1   5   2       5061.41       4952.23        21.52 o
   0   5   2        688.25        603.71         6.34 o
  -5   6   2        675.38        652.59         6.36 o
  -4   6   2        879.57        825.18         7.21 o
  -3   6   2       2070.62       2080.68        12.13 o
  -2   6   2        847.97        762.93         7.06 o
  -1   6   2        655.85        611.78         6.17 o
   0   6   2       2210.96       2192.09        11.90 o
  -6   7   2        265.05        271.34         4.44 o
  -5   7   2       1362.60       1417.91         8.92 o
  -4   7   2        394.50        382.88         5.05 o
  -3   7   2        784.04        747.70         6.90 o
  -2   7   2       1541.51       1547.85         9.85 o
  -1   7   2        355.46        362.42         4.95 o
   0   7   2        292.09        281.83         4.30 o
  -7   8   2        676.43        661.18         6.22 o
  -6   8   2        297.49        303.67         4.85 o
  -5   8   2        337.39        343.04         4.98 o
  -4   8   2       1013.42       1027.38         8.25 o
  -3   8   2        287.67        284.28         4.65 o
  -2   8   2        143.94        141.63         3.69 o
  -1   8   2        445.36        452.06         5.32 o
   0   8   2        124.16        127.36         3.69 o
  -7   9   2        100.03         89.76         3.65 o
  -6   9   2        494.10        477.36         6.30 o
  -5   9   2         77.39         70.60         3.35 o
  -4   9   2        153.22        138.31         3.99 o
  -3   9   2        393.41        370.20         5.49 o
  -2   9   2        216.60        192.48         4.30 o
   0   1   3       2536.54       2590.05        24.26 o
  -1   2   3        847.66        794.57        10.01 o
   0   2   3        612.33        635.69         8.51 o
  -2   3   3         40.75         38.50         2.85 o
  -1   3   3         63.56         51.03         2.98 o
   0   3   3         65.58         58.88         3.07 o
  -3   4   3        286.11        262.50         4.63 o
  -2   4   3        711.29        694.60         7.66 o
  -1   4   3         23.08         19.56         2.62 o
   0   4   3        197.81        168.82         3.78 o
  -4   5   3          0.08          2.68         2.21 o
  -3   5   3         63.65         60.08         2.86 o
  -2   5   3        102.77         91.55         3.22 o
  -1   5   3         82.08         75.25         2.95 o
   0   5   3        511.15        504.32         5.76 o
  -5   6   3         12.76         12.02         2.37 o
  -4   6   3         80.16         78.71         2.96 o
  -3   6   3         35.69         31.96         2.60 o
  -2   6   3        602.38        569.67         5.96 o
  -1   6   3        127.76        122.05         3.25 o
   0   6   3         13.21         10.85         2.50 o
  -6   7   3          1.44          1.36         2.50 o
  -5   7   3        124.46        107.36         3.28 o
  -4   7   3         25.61         27.43         2.60 o
  -3   7   3        178.09        182.26         4.01 o
  -2   7   3          4.14          4.56         2.51 o
  -1   7   3         69.02         71.03         3.00 o
   0   7   3         64.93         60.90         3.05 o
  -7   8   3          0.52          0.78         2.55 o
  -6   8   3         39.94         36.85         3.01 o
  -5   8   3         48.35         53.18         2.95 o
  -4   8   3         38.75         48.35         3.14 o
  -3   8   3          7.50          6.91         2.56 o
  -2   8   3          8.71         10.88         2.52 o
  -1   8   3          9.67         12.30         2.65 o
   0   8   3          0.53          1.73         2.68 o
  -7   9   3         19.35         24.46         3.16 o
  -6   9   3          2.28          3.75         2.80 o
  -5   9   3         17.27         14.44         2.95 o
  -4   9   3          2.26          1.81         2.87 o
  -3   9   3         12.06          8.61         2.88 o
  -2   9   3          2.64          3.24         2.49 o
   0   0   4       3885.59       3278.45        29.36 o
   0   1   4       3913.57       3527.44        26.21 o
  -1   2   4       4293.79       3881.24        26.10 o
   0   2   4       5556.69       5293.21        30.07 o
  -2   3   4       5558.46       5321.14        27.04 o
  -1   3   4       3621.30       3485.42        20.35 o
   0   3   4       2788.62       2559.67        16.72 o
  -3   4   4       1719.19       1644.58        11.55 o
  -2   4   4       1487.69       1385.65        10.58 o
  -1   4   4       3487.35       3313.45        18.08 o
   0   4   4       1820.40       1707.83        11.85 o
  -4   5   4       1160.89       1135.46         8.93 o
  -3   5   4       1360.86       1235.61         9.76 o
  -2   5   4       1668.17       1519.03        10.44 o
  -1   5   4       1628.01       1480.74        10.03 o
   0   5   4        939.20        894.10         7.45 o
  -5   6   4        792.66        760.24         6.85 o
  -4   6   4        969.49        933.74         7.87 o
  -3   6   4        458.50        430.14         5.38 o
  -2   6   4       1116.58       1024.42         7.76 o
  -1   6   4        922.59        840.43         7.10 o
   0   6   4        792.57        748.44         6.58 o
  -6   7   4        565.19        565.01         5.94 o
  -5   7   4        444.28        419.95         5.11 o
  -4   7   4        562.11        558.07         5.83 o
  -3   7   4       1015.44        967.10         7.61 o
  -2   7   4        400.08        369.77         4.79 o
  -1   7   4        457.95        449.35         5.17 o
   0   7   4        453.71        429.54         5.30 o
  -7   8   4        137.72        129.49         3.91 o
  -6   8   4        424.92        408.07         5.49 o
  -5   8   4        571.30        530.28         6.01 o
  -4   8   4        281.24        273.65         4.49 o
  -3   8   4        419.31        413.56         5.29 o
  -2   8   4        143.49        141.93         3.74 o
  -1   8   4        177.08        168.22         4.11 o
   0   8   4        185.29        162.57         4.22 o
  -6   9   4        128.46        100.28         4.13 o
  -5   9   4        185.30        169.37         4.05 o
  -4   9   4        239.72        201.29         4.51 o
  -3   9   4        123.01        116.27         3.87 o
   0   1   5       1761.04       1731.78        13.76 o
  -1   2   5         15.09         16.24         3.03 o
   0   2   5       1265.76       1182.34        11.33 o
  -2   3   5        833.29        812.64         8.42 o
  -1   3   5         57.65         53.58         3.16 o
   0   3   5        374.84        338.31         5.58 o
  -3   4   5        341.11        301.55         5.02 o
  -2   4   5         32.32         29.43         2.84 o
  -1   4   5        830.41        738.82         7.47 o
   0   4   5        653.59        605.65         6.72 o
  -4   5   5          2.43          3.03         2.52 o
  -3   5   5        399.19        389.18         5.18 o
  -2   5   5        779.61        748.30         7.02 o
  -1   5   5         44.65         43.82         2.67 o
   0   5   5        355.98        339.24         4.94 o
  -5   6   5        169.20        155.26         3.66 o
  -4   6   5        330.83        327.88         5.14 o
  -3   6   5         12.81         10.18         2.34 o
  -2   6   5        305.02        294.08         4.78 o
  -1   6   5        688.46        631.64         6.15 o
   0   6   5          3.82          6.22         2.46 o
  -6   7   5        312.50        317.49         4.74 o
  -5   7   5          4.41          2.55         2.45 o
  -4   7   5        282.80        282.84         4.52 o
  -3   7   5        180.09        175.45         4.00 o
  -2   7   5          3.95          6.41         2.38 o
  -1   7   5        146.60        150.69         3.71 o
   0   7   5         85.47         80.00         3.27 o
  -7   8   5         21.74         27.93         2.88 o
  -6   8   5         74.95         70.75         3.39 o
  -5   8   5         89.95         99.75         3.49 o
  -4   8   5         15.81         13.44         2.69 o
  -3   8   5        206.04        194.82         4.17 o
  -2   8   5        106.23         96.61         3.65 o
  -1   8   5         12.34         12.99         2.82 o
  -5   9   5        157.27        139.48         4.10 o
  -4   9   5         53.95         50.94         3.18 o
   0   0   6      14042.87      15729.67        52.24 o
   0   1   6       3243.64       2972.10        17.61 o
  -1   2   6       2568.02       2435.77        15.47 o
   0   2   6       1691.78       1492.19        11.94 o
  -2   3   6       4812.98       4806.70        23.34 o
  -1   3   6       1639.27       1479.06        11.32 o
   0   3   6        969.19        913.43         8.54 o
  -3   4   6       1366.94       1319.53         9.88 o
  -2   4   6       1266.48       1251.15         9.37 o
  -1   4   6       1426.24       1280.60         9.82 o
   0   4   6       1751.28       1639.44        10.89 o
  -4   5   6       1276.34       1248.71         9.15 o
  -3   5   6       2140.17       2102.98        12.08 o
  -2   5   6        893.43        823.57         7.50 o
  -1   5   6       1491.00       1415.61         9.83 o
   0   5   6        700.36        669.54         6.78 o
  -5   6   6        408.98        389.35         5.45 o
  -4   6   6       1577.34       1573.43        10.05 o
  -3   6   6        913.00        878.53         7.31 o
  -2   6   6        324.62        299.86         4.70 o
  -1   6   6        276.04        262.43         4.46 o
   0   6   6        415.07        405.82         5.20 o
  -6   7   6        400.28        376.17         5.19 o
  -5   7   6        176.73        162.20         3.77 o
  -4   7   6        278.08        280.68         4.60 o
  -3   7   6        418.83        402.59         5.34 o
  -2   7   6        497.18        460.66         5.47 o
  -1   7   6        340.24        326.82         4.96 o
   0   7   6        344.24        323.15         5.08 o
  -7   8   6         79.74         71.09         3.57 o
  -6   8   6        196.69        178.31         4.22 o
  -5   8   6        317.40        281.97         4.95 o
  -4   8   6        100.87         95.92         3.37 o
  -3   8   6        369.33        340.43         5.14 o
  -2   8   6        382.71        311.55         5.41 o
  -1   8   6        141.98        111.89         3.98 o
   0   1   7        777.51        747.01         7.27 o
  -1   2   7          0.04          4.29         2.56 o
   0   2   7        838.11        798.84         7.48 o
  -2   3   7        858.13        841.47         7.59 o
  -1   3   7       1996.77       1964.10        12.02 o
   0   3   7        136.83        125.34         3.76 o
  -3   4   7       1030.68        981.97         8.42 o
  -2   4   7         21.87         22.42         2.78 o
  -1   4   7        571.17        531.20         6.28 o
   0   4   7        493.93        461.68         5.89 o
  -4   5   7          1.54          3.65         2.60 o
  -3   5   7        543.21        519.64         5.83 o
  -2   5   7        418.06        387.58         5.21 o
  -1   5   7         28.18         28.43         2.92 o
   0   5   7        399.61        371.60         5.25 o
  -5   6   7        444.55        432.34         5.58 o
  -4   6   7        362.75        339.38         4.84 o
  -3   6   7          6.71          6.17         2.59 o
  -2   6   7        386.27        374.30         5.22 o
  -1   6   7         97.99         92.03         3.36 o
   0   6   7          6.77          6.28         2.85 o
  -6   7   7        120.94        101.66         3.79 o
  -5   7   7          8.50          6.17         2.80 o
  -4   7   7        272.10        270.35         4.63 o
  -3   7   7        267.49        265.87         4.68 o
  -2   7   7          3.09          3.40         2.82 o
  -1   7   7        194.90        180.55         4.10 o
   0   7   7        247.60        206.31         4.75 o
  -6   8   7        276.83        234.99         4.96 o
  -5   8   7        234.73        184.93         4.59 o
  -4   8   7         37.55         28.36         3.33 o
  -3   8   7        131.27        111.22         3.84 o
  -2   8   7        179.65        146.62         4.44 o
   0   0   8       2451.94       2614.08        12.53 o
   0   1   8       1940.43       1946.27        11.36 o
  -1   2   8       1804.91       1806.09        10.85 o
   0   2   8       1832.93       1787.74        10.75 o
  -2   3   8       1848.00       1764.74        10.68 o
  -1   3   8       1314.45       1259.46         8.81 o
   0   3   8       1287.37       1289.43         8.94 o
  -3   4   8       1003.38        935.94         7.69 o
  -2   4   8       1016.83        978.02         7.83 o
  -1   4   8       1170.60       1055.31         8.21 o
   0   4   8        749.08        690.23         6.93 o
  -4   5   8        856.93        784.13         7.44 o
  -3   5   8        797.13        730.95         6.92 o
  -2   5   8        739.32        720.82         6.85 o
  -1   5   8        917.66        888.16         7.69 o
   0   5   8        477.05        433.71         5.82 o
  -5   6   8        381.68        333.92         5.28 o
  -4   6   8        537.72        498.34         5.98 o
  -3   6   8        436.66        428.72         5.44 o
  -2   6   8        458.42        424.87         5.66 o
  -1   6   8        388.31        348.78         5.32 o
   0   6   8        468.86        396.38         5.71 o
  -6   7   8        199.26        154.61         4.24 o
  -5   7   8        307.62        268.97         4.89 o
  -4   7   8        269.27        240.03         4.74 o
  -3   7   8        411.95        347.93         5.41 o
  -2   7   8        294.08        262.17         4.85 o
  -1   7   8        225.15        170.51         4.50 o
   0   1   9         57.05         65.05         2.98 o
  -1   2   9         54.59         51.57         2.79 o
   0   2   9        687.18        693.92         6.28 o
  -2   3   9        268.58        265.73         4.24 o
  -1   3   9        308.05        300.72         4.59 o
   0   3   9         13.21         16.36         2.59 o
  -3   4   9        548.84        526.69         5.85 o
  -2   4   9         86.75         84.21         3.28 o
  -1   4   9        246.43        236.17         4.06 o
   0   4   9        127.39        133.00         3.92 o
  -4   5   9          0.22          0.56         2.46 o
  -3   5   9        178.57        181.21         3.92 o
  -2   5   9        140.72        131.24         3.55 o
  -1   5   9         17.60         19.82         2.68 o
   0   5   9         31.90         28.74         3.05 o
  -5   6   9        164.25        160.22         4.20 o
  -4   6   9        109.58        102.35         3.60 o
  -3   6   9          7.86          7.49         2.66 o
  -2   6   9         16.94         14.52         3.05 o
  -1   6   9         74.76         70.40         3.52 o
   0   6   9          3.85          2.03         2.88 o
  -5   7   9         33.27         22.94         3.19 o
  -4   7   9        235.29        203.98         4.69 o
  -3   7   9         44.97         31.59         3.14 o
  -2   7   9          0.72          2.36         2.76 o
   0   0  10        841.06        842.83         6.44 o
   0   1  10       1068.35       1253.14         7.48 o
  -1   2  10        977.69       1020.51         7.11 o
   0   2  10       1349.81       1456.13         8.71 o
  -2   3  10       1319.33       1374.17         8.45 o
  -1   3  10       1057.71       1102.19         7.69 o
   0   3  10        757.65        732.40         6.32 o
  -3   4  10        556.72        590.08         5.76 o
  -2   4  10        476.13        466.60         5.26 o
  -1   4  10        991.88        992.12         7.47 o
   0   4  10        637.10        642.53         6.10 o
  -4   5  10        329.88        315.11         4.86 o
  -3   5  10        462.04        449.63         5.45 o
  -2   5  10        561.53        533.01         5.68 o
  -1   5  10        459.70        406.00         5.11 o
   0   5  10        359.96        340.29         5.14 o
  -5   6  10        309.61        253.69         5.07 o
  -4   6  10        339.79        294.39         5.24 o
  -3   6  10        175.87        157.87         4.22 o
  -2   6  10        410.88        353.19         5.62 o
  -1   6  10        354.37        293.55         4.97 o
   0   1  11          9.80          8.03         2.41 o
  -1   2  11          1.89          4.85         2.24 o
   0   2  11         15.27         15.97         2.50 o
  -2   3  11         20.02         24.52         2.67 o
  -1   3  11         90.84         93.75         3.25 o
   0   3  11         41.40         44.51         2.87 o
  -3   4  11         33.94         34.40         2.89 o
  -2   4  11          3.04          5.34         2.33 o
  -1   4  11          6.37          6.17         2.75 o
   0   4  11         10.16          9.65         2.63 o
  -4   5  11          1.60          4.83         2.69 o
  -3   5  11         16.47         15.79         2.70 o
  -2   5  11          4.02          4.07         2.58 o
  -1   5  11          5.76          5.98         2.53 o
   0   0  12        525.87        596.68         5.14 o
   0   1  12       1183.48       1408.72         7.79 o
  -1   2  12         67.29         68.37         2.86 o
   0   2  12        901.24       1007.18         6.86 o
  -2   3  12       1361.43       1494.40         9.11 o
  -1   3  12        838.30        919.68         7.10 o
   0   3  12         11.41         17.82         2.82 o
  -3   4  12        655.87        586.88         6.48 o
  -2   4  12         26.25         21.44         2.74 o
  -1   4  12        679.78        622.92         6.55 o
   0   1  13          8.06          7.61         2.45 o
  -1   2  13          0.36          1.55         2.19 o
   0   2  13         11.09          6.60         2.51 o
                                                
